# Supplementary material for: The Pathways to Participation (P2P) Program: A Pilot Outcomes Study
Source: Int J Environ Res Public Health. 2022 May 17;19(10):6088. doi: 10.3390/ijerph19106088 (PMC9141954; doi:10.3390/ijerph19106088)
Supplement: Supplementary file 1 [file ijerph-19-06088-s001.zip]

Archive with 1 entries (1 files):
- ijerph-1665566-supplementary.pdf
